# Supplementary material for: Unraveling the Guardians of Growth: A Comprehensive Analysis of the Aux/IAA and ARF Gene Families in Populus simonii
Source: Plants (Basel). 2023 Oct 13;12(20):3566. doi: 10.3390/plants12203566 (PMC10610179; doi:10.3390/plants12203566)
Supplement: Supplementary file 1 [file plants-12-03566-s001.zip › Supplemental Tables.xlsx]

## Sheet: Sheet1
Table S1. Basic information of the AUX/IAA and ARF genes in Populus simonii
Gene ID	Gene Name	Number of Amino Acid	Molecular Weight	Theoretical pI	Instability Index	Aliphatic Index	Amino acid sequence
Posim01aG0173400	PsIAA1	220	24538.7	6	48.94	66.45	MSPENGSNLLESDAANVSFKETELTLGLPGESRGLALIEKTSGKRGFLETVDLNLGRSSNVDSDHNKYSGESETDVPNTAKPPAAKAQVVGWPPVRAYRKNAMKSCKYVKVAVDGAPYLRKVDLEMYNSYQQLLNALQDMFSCFSFTIRNYLNERTIMEKEVNNGVEYVPTYEDKDGDWMMLGDVPWKMFVESCKRLRLMKSSEATGFAPRTPSKCSSSS
Posim01aG0173500	PsIAA2	189	21203.1	6.19	46.54	67.51	MAQPLGLEITELRLGPPGSENGPKNEKKRVFSELSGEANSTTDGRKTQTTSQVVGWPPVCSYRKKNSFNEKDSHETSKIYVKVSMDGAPFLRKVDLGMHKEYSDLVVALEKLFGCFGIGKALKDTDDCEYVPIYEDKDGDWMLVGDVPWEMFIESCKRLRIMKRSEAKGFGLQSRGALQQGNISKDDRD
Posim01aG0181100	PsIAA3	354	37963.5	8.88	39.37	64.46	MYSIPKEHDYIGLSETPSMEKISEKLSSSSTSSSTLSTKEKNNSSSSSSSSSNNNKNNNTSLNMKETELRLGLPGSQSPERKPTVPAAGVSLVGKDTDTNNTNASLIPVKNLVSGAKRVFSDAIDGSTGKWVFSGGNGSEVDLSKGAVLFSPRGDNGNPQKSRVAGPAKKDVAQSPKPVQEKNSQVAAANENSSAPAAKTQVVGWPPIRSFRKNTMASSLAKNNEDVDGKSGYGYLYVKVSMDGAPYLRKVDLKTYGNYLELSSALEKMFGCFTIGQCGSHGLAARDGLTESCLKDLHGSEYVLTFEDKDGDWMLVGDVPWDMFTDSCRRLRIMKGSEAIGLAPRAMEKCKNRN
Posim01aG0185500	PsIAA4	337	37060.8	8.65	49.85	67.09	MEGCSKNVEACPRLLDLIPKEREWLGKREDERSSSEEKKLELRLGPPGEDWSLKNTSNRERHESQLNSFGYFTNGNQQTHKFPSSAENSHVWFNQQQQGQVAPPPFLKFPSSSTPPTATASQKSLPVMAKESSQPCCTKAVVELQQGAEKKAFSPPAPANTAVPNSSQKRTAPGPVVGWPPIRSFRKNLASSSGSYSKPTVESQNKPVETCKKGLFVKINMEGVPIGRKVDLKAYDTYEKLSVAVDELFRGLLAAQRDSSSNGIMDKQEEAKAITGVLDGSGEYTLVYEDNEGDMMLVGDVPWHMFVSTVKRLRVLKSSEVSALSLGSIKQEKVAVN
Posim02aG0044000	PsIAA5	238	26441.3	8.73	38.39	66.34	MEVEKGTKMGFEETELRLGLPGNGGGAEGEMVRKRGFSETVDLKLKLSSKESGADPNHEKTSSLQREKNILLATDPAKPPAKAQVVGWPPVRSFRKNMLAVQKNSTDRECEKVPGGNATFVKVSMDGAPYLRKVDLKMYKTYQELSDALGKMFSSFTIGNCGSHGLKDFLNESKLIDLLNGTDYVPTYEDKDGDWMLVGDVPWDMFVESCKRLRLMKGTEATGLAPRAMEKCKNRSYK
Posim02aG0044200	PsIAA6	199	22281.3	7.58	49.17	65.63	MERSMAYERHLNLKATELRLGLPGSDEPEKPSTTPSVRSNKRASPEISEESRSKGSSSLSFNVENCEGDGAPPVKAQVVGWPPIRSYRKNCLQPKKNDRVDGAGMYVKVSVDGAPYLRKIDLKVYRSYPELLKALEDMFKLTIGEYSEKEGYNGSDFAPTYEDKDGDWMLVGDVPWDMFISTCKRLRIMKGSEARGLGC
Posim02aG0106700	PsIAA7	367	39858	6.36	51.18	73.65	MSPPLLGVVEEEGQSNVTLLASSPASAESACLNGLELKERNYMGLSDCSSVDSSAVSAASDERKTSLNLKATELRLGLPGSQSPERNHELSLLSSALLDEKPFFPLHPSNDGHYSSTQKNVVSGNKRVFSDAMDEFSESKFLSNSEVNAMLSPRPSPNLGLKPGMLENLGVQQAKVKEIVAPKAGQERPHAGNETRPLRNSSANNSSAPAPKAQVVGWPPIKSFRKNSLATTSKNTEEVDGKAGPGALFIKVSMDGAPYLRKVDLRNYSAYQELSSALEKMFSCFTIGQYGSHGAPGREMLSESKLKDLLHGSEYVLTYEDKDGDWMLVGDVPWEMFIETCKRLRIMKSSDAIGLAPRAMEKCKNRN
Posim02aG0182900	PsIAA8	174	19264.5	4.86	53.81	79.48	MGRGAASSSSSSFESSSYPSVSGESSFPQVKRDLSTDLRLGLGISTSRQDNPSTPSEQLLDWPPIKPSPGKAVTSEENECSSSTLFVKVYMEGIQIGRKLNLLAHDGYHDLIQTLDEMFNTSILWPEMDVEHSGKCHVLTYEDKEGDWLIVGDVPWEVFLPSVRRLKITRADSL
Posim02aG0251800	PsIAA9	290	31034	8.86	57.04	68.28	MQGGFLGGGSGGSVCMSTVSMEDNVLMSSEDSSSPDEGELELGLGLSLGGASGFKDFGQRSSQQYARILTAKDLPSKVSSSSCCSSTTSSSSSTLSRANATAGTKRAADSVSASNGAASSQVVGWPPIRSHRMHIMVNQAKSQATEEFNSMNKRKNAVEEKVGNKNINIGNTKTRTSLFVKVNMDGTLIGRKVDLNAHGCYETLAQALENMFLRTTTTFNMARLSTPEHKIMIDAKRHSQLLGGSSEFVLTYEDKDGDWMLVGDVPWGMFISSVKRLRIMRMSEATGLGK
Posim03aG0040400	PsIAA10	335	36921.7	8.55	50.81	65.73	MEGCSKNVEACPQLLDLIPKEREWLGKGEDERSSSEDRELELRLGPPGEDWSLKSTSNRERHKSQLLSFGYFTNGNQQTHKFPSSAENSHVWFNKKQQGNVPPSYLNFPSSSTPPTATATQQSLPVMDKESSQPCCTKVVVELPQCAEKKAFSTPAPANTAVPNSSQKRIAPGPVVGWPPIRSFRKNLATSSGSNSKPTFESQNKPAGTCKKGLFVKINMEGVPIGRKVDLKAYDSYEKLSTAVDELFRGLLAAQRDSSCNGIMNKQEEEKAIMGVLDGSGEYKLVYEDNEGDRMLVGDVPWHMFVSTVKRLRVLKSSEVSALNLGSSKHEKVPV
Posim03aG0043400	PsIAA11	347	37401	8.39	39.5	71.1	MSSIPKEHDYIGLSETPSMEKISDKLSSSSSTLSTEENINSNSTSNSTNTSLNLKETELRLGLPGSQSPERKLTLPAAGVSLFGKDIDTNNTNGYPLRPLKNLVSGTKRGFSDAIVGSSGKWVFSGSNGSEVDLGKGAILFSPRGDNGNSQKSCVAGPATKDDVAQSPKPVQEKISQVAAANENSSAPAAKAQVVGWPPIRSFRKNTMASSLVKNNEDVEGKSGYGCLYVKVSMDGAPYLRKVDLKTYSNYLELSSALEKMFSCFTIGQCGSHGLRGQDGLTESRLKDILHGSEYVLTYEDKDGDWMLVGDVPWDMFTNSCRRLRIMKGSEAIGLAPRAMEKCKNRN
Posim03aG0048800	PsIAA12	184	20913.8	7.71	39.44	70.38	MAQPLGLEITELRLGQPGSDDGHKNDKKRVFSEVSGEANSTTDDRKVQTKSQVVGWPPVCSYRKNISFNERDRHHETSKIYVKVSMDGAPFLRKIDLGMHKEYSDLVVALERLFGCYGIGKALKDEYVPIYEDKDGDWMLVGDVPWEMFFESCKRLRIMKSSEAKGFGLQPRGGLKGISKDERH
Posim05aG0045500	PsIAA13	201	22801.7	5.34	43.53	66.42	MEFERDLNLEATELRLGLPGTATEQLEKQTGNSNVTKSNKRSLPDMNEDSAGRRESSSVSSNDKKSHEQETAPPTKTQVVGWPPIRSYRKNCLQARKLEAEAAGLYVKVSMDGAPYLRKIDLKVYKGYPELLEVVEEMFKFKVGEYSEREGYNGSEYVPTYEDKDGDWMLVGDVPWEMFINSCKRLRIMKESEARGLGCAV
Posim05aG0045600	PsIAA14	251	27304	8.28	26.46	65.26	MTSIMGAETADTYSMINFEETELRLGLPGGVSNGNDAEAAKSNGKRGFSETVDLKLNLSTKETGKDGSDQEKVVMKEKTVAPRPNDPAKPPSKAQVVGWPPIRSFRKNVMAVQKNSNDEGEKASSSGTTGAAFVKVSMDGAPYLRKVDLKLYKSYRELSDALGKMFSSFTIGNCGSQGTKDFMNESKLIDLLNSSEYVPTYEDKDGDWMLVGDVPWGMFVDSCKRLRIMKGSEAIGLVAAPRAVEKCKNRS
Posim05aG0205500	PsIAA15	199	22188	5.77	49.41	65.68	MERSMAYESDLNLKATELRLGLPGSDEPEKPSTTPSARSNKRASPEISEESRSKGSYSLSSNVENGERDIAPPAKAQVVGWPPIRSYRKNCLQPKKNDQVDGAGMYVKVSVDGAPYLRKIDLKVYKSYPELLKALENMFKLTIGEYSENEGYNGSEFAPTYEDKDGDWMLVGDVPWDMFISSCKRLRIMKGSEARGLGC
Posim05aG0205600	PsIAA16	237	26283	8.61	35.63	61.27	MEVEKGTKMRFEETELRLGLPGNGGGGTEGGEFARKRGFSETVDLKLNLSSKEGGIDPNHEKTQREKNLLATDPAKPPAKAQVVGWPPVRSFRKNMLAVQKSSTDQESTDKVPGGNATFVKVSMDGAPYLRKVDLKMYKTYHELSDALGKMFSSFTIGNCGSHGMKDFVNESKLIDLLNGTDYVPTYEDKDGDWMLVGDVPWDMFVESCKRLRIMKGTEATGLAPRAMEKCKNRSFK
Posim06aG0060500	PsIAA17	233	26669.9	5.74	40.68	72.75	MELQLGLGLPSEKTMKGLDLNSYVSEPKELLGSGQLHLGSYSWFSTNDNDKKRSFIDASEESSRNEDVPRTLPLLVWNNQPNEEDDPPKDLDNHCNYSFSSNKSDGESDGIVGWPPIKFKRKKLSRQNSRVLEVNRAVDNGCEDCQARSSNSMYIKVKMEGIGIARKIDVSLYRCFPTLKHTLLDMFGICQENSSYYRLTYQDREGDWLLAEDVPWRNFLGSVQRLKLMRSSN
Posim06aG0148500	PsIAA18	310	33375.3	7.63	40.07	63.23	MSMPLEHDYIGISSEVSSMENTSGTDTINISTTASKGLNLKATELRLGLPGSDSPERGNENQQLGFSLNNNNNNNSKDKSFVSGARRGFSVAIHGGSANWVFSGNAGSDPNFSLRGANSGKEGSPHSSKPVVQENKSQVDGANTNCHGAAPASKAQVVGWPPIRSFRKNTMASHLSKNDDGAEVKSGSGCLYVKVSMDGAPYLRKVDLKTFGSYMELSSALEKMFSCFTIGQCGSHVVPGQDGLSESRLMDLLHGSEYVLTYEDKDNDWMLVGDVPWKMFTDSCRRLRIMKGSEAIGLAPRAMEKCKSRN
Posim06aG0219800	PsIAA19	332	37111.9	8.6	52.96	61.96	MEENTRSFNRTSEHKSQKASEEKKLELRLGPPGETLVGYKTNPTTHGAKRVLQHPVGAKTSEGNWFTDSNVKQCKKFSCYQEEAEKLFSSPWLSSSLHSSSFHREAKKELQKPKPSFLQCSKVEELQYPDKMACSTPASASFSVTTDGANSCHKRCALATVVGWPPIRSFRKNIASSSTSKMVSELPNKTPEEGSSLKLDSFRNDLFVKINMEGVPIGRKINLNAYDSYEKLSVAIDELFRGFLAAERETCDPMGESKMDEAKENCSVSGSREYTLVYEDNEGDRILVGDVPWHMFVSTAKRLRVLKSTEKVSFGINKQEKTPPSCAVELGR
Posim06aG0239600	PsIAA20	229	26315.6	5.88	37.58	74.06	MELQLGLSLPTYNFIENFDLNNGGFEPKDQILGSKPWISCEDGNYLDNKRSFEVAFEKNIKDASQELPLLLWSGQPNDEDDWNEEKKISRSINKDDEEENQVVGWPPIKSWRKKVLHHQHQAGHVVNSTRMATAGNYEYGTGSNSKYVKVKMEGVAITRKIDLRLYNSYQTLTKSLISMFAKCKNLEKDAARYSLTYQDKDGDWLVAGDVPWQTFMESVQRLKIVRNAG
Posim08aG0152300	PsIAA21	226	24994.3	6.05	34.54	64.78	MEGGVAYENDLNLKETELRLGLPGTGCTNEKGVSGARNNKRPFPETREEGGANGKSDAQHDDQETASAPKVQIVGWPPIRSYRKNSFQPKKVEDEAAAGMVQIVGWPPIRSYRKNSLQPKKAEDEAAAGMYVKVSMDGAPYLRKIDLKVYKGYPELLKALENMFKLTIGEYSEREGYKGSEYAPTYEDKDGDWMLVGDVPWDMFLSSCKKLRIMKGSEAIGLGCGA
Posim08aG0152400	PsIAA22	248	27282.3	8.51	40.63	70.04	MATSVLGTERTDLNYKETELCLGLPGAVGAKNEVETPNKATGKRGFAETVDLKLNLQAKEGVMDLNENIKNITSKDKNHLPAVTIKDPAKPPAKAQVVGWPPVRSYRKNVMAQKNASEEGEKASTGGSSAAFVKVCMDGAPYLRKVDLKMYRSYQELSDALAKMFSSFTMGNYGAQGMIDFMNESKLMDLLNSSEYVPSYEDKDGDWMLVGDVPWEMFVNSCKRLRIMKGSEAIGLAPRAMEKCKSRA
Posim08aG0162800	PsIAA23	308	32441.6	9.25	33.77	70.94	MMAGGLGSLGGGGGSSGASTNDSTMSKVEVVEAEASSYPVEAELELGLSLGSGGRGGGGGGKGKANARGERGRILTAKDFPSVVSQPQRPNNNTSISSACVVGAVSGTKRAADSVSHEGGSPTAGSQVVGWPPIRAYRMNSLVNQAKAARAEEDKGIGEKDISKDNLKKKICNGNKTSAPSNEKGHLGFVKVNMDGIPIGRKVDLNAHACYETLAQALEEMFFRSATTINSIGGEKRQVTKPSKLLDGLSEFVLTYEDKEGDWMLVGDVPWGMFLNSVKRLRIMRTSEANGLAPRFQDRNEKQRIKPV
Posim10aG0065300	PsIAA24	305	32050.2	6.11	34.86	76.43	MMEGCLGLLGGGGSSGASTNKSTLSKVEVIEAEASSYPVEAELELGLGLSLGSGGGGKGKANAWGECGRILTAKDFPSVVSQPQRPNNNNSMPSTCVVGAVSGTKRAADSVSHEGGSPTAGSQVVGWPPIRAYRMNSLVSQAKAARAEEDKGIGEKDKSKENLKKKICNGNKTNATGNEKAHLGFVKVNMDGVPIGRKVDLNAHACYETLAQALEEMFFRSTTTINSIGGQKQLSKLSKLLDGSSEFVLTYEDKEGDWMLVGDVPWGCVCHCFLATLSIETISGEQKISFHSDGELSLPHPNILS
Posim10aG0077900	PsIAA25	279	30653.1	8.69	38.79	70.65	MATATALGTERADLNYKETELCLGLPGAVGVKNEVETPNKATGKRGFAETVDLKLNLQAKEGVMDLNENIKNIASKDKSHLPADTIKDPAKPPAKAQVVGWPPVRSYRKNVLAQKNASEEGFRGQVVGWPPLRSYRKNVLTQKNASEEGDKASTGGSSAAFVKVCMDGAPYLRKVDLKMYKSYQELSDALAKMFSSFTMGNYGAQGMIDFMNESKLMDLLNSSEYVPSYEDKDGDWMLVGDVPWEMFVDSCKRLRIMKGSEAIGLVSAPRAMEKCKSRT
Posim10aG0078000	PsIAA26	192	21433.3	6.64	40.01	66.15	MEGGVAYENDLNLKATELRLGLPGTSCTNEEQAVSGARNNKRPLPETREERGAKGKSDPRHDDQETAPAPKAQIVGWPPIRSYRKNTLQPQKAEAEAAAGMYVKVSMDGAPYLRKIDLKVYKGYPDLLKALENMFKLTIGEYSEREGYKGSEYAPTYEDKDGDWMLIGDVPWDMFLSSCKKLRIIKGSEARG
Posim10aG0116000	PsIAA27	153	17091.1	5.61	46.79	74.58	MDSNASGFILNPPALHSTYYQPREDDGIIDLGLSLRTLQPEAYHPSGHLVGLEGYGDLMDWPRANSPLKHSTSSYIRFTPQDCDEEAEGVQSKDRWAYVKVNMDGVIVGRKICILDHGGYSSLALQLEHMFGRYQKTRSNPFSPTSLSESKIT
Posim13aG0041100	PsIAA28	202	22678.6	6.22	44.74	67.13	MEFERDLNLDATELRLGLPGTATKQSEKQTPNSNLAKSNKRSLPDMNEEPAGSSRENSSVSSNDKKSHDQETAPPIKAQVVGWPPIRSYRKNCLQAKKLEAEAAGLYVKVSMDGAPYLRKIDLKVYKGYPELLKALEEMFKSKVGEYSEREGYNGSEHVPTYEDKDGDWMLVGDVPWDMFINSCKRLRIMKESEARGLGCAV
Posim13aG0041300	PsIAA29	246	26739.5	7.57	28.38	66.18	MTSIMGAEPEKYSMINFEETELRLGLPGGIGNGNDGEAAKSNGKRGFSETVDLKLNLSTKESGKGGDEEKVMKEKTVAPPASTDPAKPPAKAQVVGWPPIRSFRKNVMAVQKNSNDNGEKSGSSGTGVAFVKVSMDGAPYLRKVDLKLYKSYQELSDALGKMFSSFTIGNCGSQGMKDFMNESKLIDLLNGSDYVPTYEDKDGDWMLVGDVPWEMFVDSCKRLRIMKGSEAIGLAPRAVEKCKNRI
Posim14aG0095500	PsIAA30	175	19588	5.04	50.98	79.66	MGRGATSSSSSSFESSNYPSVSSKSSLSQLKKDLSTDLRLGLSISTSQQENPSTPSDQQLSDWPPIKPFLRKALASEENECSSATFFVKVYMEGIPIGRKLNLLAHDGYHDLIQTLDQMFNTSILWPEMDIEHSGQCHVLTYEDKEGDWLIVGDVPWEMFLPSVRRLKITRADSL
Posim18aG0052600	PsIAA31	341	37879.7	8.76	45.37	66.33	MEEYIQGFNMTSEKEEWHKSHKASEDKKLELRLGPPGEISLVYKTNPTTHGAKRVLEHTVGAKPSEGYWFTDTDEKQCKKFSGYEEGAKEVFSSPWLSNPLHSSTFHRETQKELLQPKPSFLQCSKVEELQCPDKMACSTSSSVSFPATTAGTNSCHKRAALAPVVGWPPIRSFRKNLAGSSTPKLVSESRNKPPKEGSSLKPDSFRNDLFVKINMEGVPIGRKINLNAYDSYEKLSVAIDELFRGLLAARRETADPRNDKKVKEANANAGSVSGSGEYTLVYEDNEGDRILVGDVPWHMFVSTAKRLRVLKSTEISTPQLSVGNNKQEKTPLSSAVEIGR
Posim18aG0087900	PsIAA32	175	19293.6	6.51	54.11	76.91	MNSSFDSQKREDSLKGRWQEIRRVPNMSQYTRSTSSVPNFMAKPITFPGFEDDDVVSTMIPPVTVALEGRSICQRISLHKHESYHSLAKALRQMFVDGAGSDSGQNTSSASDSVSDHDLDLSNAIPGHLIAYEDIENDLLLAGDLNWKDFVRVAKRIRILPAKGNSRKATGGTAV
Posim18aG0117800	PsIAA33	233	26316.5	5.99	44.11	72.36	MELQLGLGLPSEKTMKGLDLNSYVSEPKGLLGSGQLQLGQYSWFSTNVNDKKRSFIDAFEESSGNEDGPQTLPLLVWNNQPNDEDDFPKDLDNHSSNSCASNKSDGESDGIVGWPPIKFKKKKLSRQSSRALEINRAVDNGCEDCQARTSKYMYIKVKMEGVGIARKIDVSLHHSFPTLKQTLLDMFGICQENSSNYRLTYQDREGDWLLAEDVPWRNFLGTVQRLKLTRRSS
Posim01aG0061200	PsARF1	829	93317.4	6.4	54.37	70.1	MINGSYSVDNKRNGIARGSSSFPVAGEGSEDVLYKELWHACAGPLVTVPRQGELVYYFPQGHIEQVEASTNQVADDQQMPAYNLPPKILCRVVNVQLKAELDTDEVFAQVILLPVAEQDVDLVEKEDLPPPPARPRVHSFCKMLTASDTSTHGGFSVLRRHADECLPPLDMSLQPPAQELVAKDLHGNEWRFRHIFRGQPRRHLLQSGWSLFVSAKKLVAGDAFIFLRGETEELRVGVRRALSQPSNVPSSVMSSHSMHIGILATVWHAVSTGSMFTVYYKPRTSPAEFIIPIDKYRESVKINYAIGMRFKMKFEAEEAPEQRFSGTVIGVEEADPKKWPRSKWRCLKVRWDETSPVHRPDRVSPWKIERALAPSLDPVPGCQSKRHRSNTATSSADSS…
Posim01aG0083000	PsARF2	703	77649.5	6.18	52.93	70.92	MMAMNRGIGGGGGGGGGSLSQGNSEGCGGDDLYTELWKACAGPLVDVPKRGERVFYFPQGHMEQLEASTNQELNQRVPLFNLPSKILCRVIHTQLLAEQDTDEVYAQITLIPESDQIEPTSPDSSSSEPPRPTVHSFCKVLTASDTSTHGGFSVLRKHATECLPPLDMTQPTPTQELVAKDLHGYEWRFKHIFRGQPRRHLLTTGWSTFVTSKRLVAGDSFVFLRGENGELRVGVRRVACQQSSMPSSVISSQSMHLGVLATASHAVSTLTLFVVYYKPRTSQFIISLNKYLEAVSNKFVVGMRFKMRFEGEDSPDRRFSGTIVGVEDFSPHWNDSKWRSLKVQWDEPAPIPRPDRVSPWEIEPCVASVPPNLSQPVAQKNKRPRPPFEIPALDLSSTA…
Posim01aG0348400	PsARF3	895	98993.2	6.3	64.6	74.29	MRHSSAGFNPQTHEVEKRVLNSELWHACAGPLVSLPAVGSRAVYFPQGHSEQVAASTNKEVNAQIPSYPSLPAQLICQLHNVTMHADVETDEVYAQMTLQPLSPQEQKDAYLPADMGTPSKQPTNYFCKTLTASDTSTHGGFSVPRRAAEKVFPPLDFSQHPPAQELIARDLHDNEWKFRHIFRGQPKRHLLTTGWSVFVSAKRLVAGDSVLFIWNEKNQLLLGIRRATRPQTVMPSSVLSSDSMHLGLLAAAAHAAATNSRFTIFYNPRASPSEFVIPLAKYLKAVYYTRVSVGMRFRMMFETEESSVRRYMGTITGISDLDVVRWPNSQWRSVKVGWDESTDGERQPRVSLWEIEPLTTFPTYPSPFPLRLKRPWPPGLPSFHGIKDDDLGKNSSLM…
Posim02aG0024500	PsARF4	933	102031	5.53	53.52	77.56	MGSAEEKIKTGGIINGAQTNLLEEMKLLKEFQDQSGTRKAINSELWYACAGPLVSLPQVGSLVYYFPQGHSEQVAVSTKRSATSQIPNYPNLPSQLLCQVHNVTLHADKDTDEIHAQMSLQPVNSEKDVFPVPDFGLKPSKHPSEFFCKALTASDTSTHGGFSVPRRAAEKLFPPLDYSMQPPSQELVVRDLHDNTWTFRHIYRGQPKRHLLTTGWSLFVGSKRLKAGDSVLFIRNEKSHLMVGVRHANRQQTTLPSSVLSADSMHIGVLAAAAHAAGNRSPFTIFYNPRACPSDFVIPLIKFRKTVFGTQVSVGMRFGMMFETEESAKRRYMGTIVGNSDLDPLRWPGSKWRNLQVEWDEPGCSDKQNRVSSWEIETPESLFIFPSLTSGLKRPLQSG…
Posim02aG0055400	PsARF5	945	104417	6.16	58.98	74.02	MRLSSSSSSTTGFNQVTQEGDNKCLNSELWHACAGPLVSLPHVGSRAVYFPQGHSEQVAASTNKEVDAHIPNYPSLPAQLICQLHNVTMHADVETDEVYAQMTLQPLSPEDQKDAYLLPAELGTASKQPSNYFCKTLTASDTSTHGGFSVPRRAAEKVFPPLDFSQTPPAQELIARDLHDNEWKFRHIFRGQPKRHLLTTGWSVFVSAKRLVAGDSVLFIWNEKNQLLLGIRRANRPQTVMPSSVLSSDSMHIGLLAAAAHAAATNSRFTIFYNPRTSPSEFVIPLVKYIKAVYHTRVSVGMRFRMLFETEESSVRRYMGTITGISDLDPARWPNSHWRSVKVGWDESTAGERQPRVSLWEIEPLTTFPMYPSAFPMRLKRPWPSGLPSFHAGLKDDDL…
Posim02aG0089500	PsARF6	594	65628.1	6.01	46.76	72.85	MPPPQLTELSRVDPRFWRACAGSSVQIPAVNSRVYYFPQGHFEQSSSSTAPHPPFLSNLALSKPSIPCQISAVDFLADPVTDEVFTRLLLIPLDNPSSNLPLSFLEPCRSEGEGANDVDDDERKILAFSKILTPSDANNGGGFSVPRFCADSIFPPLNYQAEPPVQTLTVADIHGVSWDFRHIYRGTPRRHLLTTGWSKFVNNKKLIAGDSVVFMRNLKGEMFIGVRRAVRFNNSARWREQISDSGGDGKVKVEEGFSRSWRGRLSQEAVVEAVERAAKGLPFEVVYYPRAGWYSDFVVRAEVVEAALCVFWTAGMRVKMAVETEDSSRMTWFQGTVSGTGLPDCGAWRGSPWRMLQITWDEPEVLQNVKRVSPWQVEFVATTLPLQDASPPMKKLRYP…
Posim02aG0170900	PsARF7	686	76507.3	6.29	50.43	70.2	MAHAERGCDDLYTELWKACAGPLVDVPKDGERVFYFPQGHMEQLEASTNQELNQQIPRFNLPPKILCRVVNIQLLAEQDTDEVYAQITLHPEVDQTEPTSPDPCPPEPAKPTIHSFCKILTASDTSTHGGFSVLRKHATECLPPLDMSQATPTQELAARDLHGFEWRFKHIFRGQPRRHLLTTGWSTFVTSKRLVAGDAFVFLRGHNRELRVGVRRLARQQSSIPSSVISSQSMHLGVLATASHAVLTQTLFVVYYKPRTNQYIIGLNKYLEAVKNGFSVGMRFKMRFEGEDSPERRFTGTIVGVGDISPEWSGSIWRSLKIQWDEPATIQRPERVSPWDIEPFAAPASPNLTQQVMKTKRPRPTDIPTSAASSFWYHGSTQSHELAQLGSSIEVQSSE…
Posim02aG0208400	PsARF8	741	82087.6	6.43	53.54	74.56	MRKGETGKKRRVVGEAKTSGSHEVGVLETTKWVNNGLPPPPHNPQENKNDLYTELWYACAGPLVYVPRVGDKVFYFPQGHLEQVAAFLNEDSKTAMPIYDLPYKILCMVVHVQLKAEAKTDEVFAHITLLPVAEGDELSSNKDGESLLLHRKTRVLSFTKKLTPSDTSTQGGFSVPKRHAEESLPPLDKSQQPPAQELLAKDLHGSEWRFRHIYRGQPKRHLLTGGWSTFISSKRVVAGDSFIFLRGESGELRVGVRRAMKLENNLSANVVSAHSMQLGILSSASHAISTGSIFTIFFHPWTSPAEFIIPFDQYMKSAEIEYSIGTRFIMQFEGEECTEQSTFRIERSEGTVVGSEDVDHIRWPNSEWRILKVKWDAASDAFVHPERVSPWNIEPIEPI…
Posim03aG0001000	PsARF9	660	73569.6	5.93	58.04	68.03	MNHTSGGNPHPGGCNDALYKELWHACAGPLVTLPCEGERVYYFPQGHMEQLEASMHQGMEQQMPSFNLPSKILCKVVNVQRRAEPETDEVYAQITLLPEPDQSEVTSPDPPLPEPERCTVHSFCKTLTASDTSTHGGFSVLRRHADDCLPPLDMSQQPPWQELVATDLHGNEWHFRHIFRGQPRRHLLTTGWSVFVSSKKLVAGDAFIFLRGENGELRVGVRRLMRQQTNMPSSVISSQSMHLGVLATASHAIATGTLFSVFYKPRTSRSEFIVNLNKYIEAQNHKLSVGMRFKMRFEGEEVPERRFSGTIVGVGDNISSGWADSEWRSLKVHWDEPSSILRPERVSPWDLEPLVATTPSNSQPMQRNKRPRPSVLPSPTADLSALGMWKPSVESSAFS…
Posim03aG0132600	PsARF10	703	77904.7	6.25	56.88	72.19	MMAMNRGGGGGGGGGGSFSQANSEGCGEDDLYTELWKACAGPLVDVPKRGERVFYFPQGHMEQLEASTNQELNQRVPLFNLPSKILCRVINTQLLAEQETDEVYAQITLLPESDQIETTSPDPCPSEPPRPTVHSFCKVLTASDTSTHGGFSVLRKHASECLPPLDMIQPIPTQELVAKDLHGYEWRFKHIFRGQPRRHLLTTGWSTFVTSKRLVAGDSFVFLRGDNGELRVGVRRVARQQSSMPSSVISSQSMHLGVLATASHAISTLTLFVVYYKPRTSQFIISLNKYLEAVNNKFAVGMRFKMRFEGEDSPERRFSGTIVGVEDFSPHWNDSKWRSLKVQWDEPASISRPDRVSPWEIETCVASVPANLSQPVQPKNKRPRPPIEIPAFDLSSTAS…
Posim03aG0152100	PsARF11	800	90977.2	6.61	53.28	73.22	MELRAGTGVFRWLVKVLMIIHNDFLSFSFDFFRFYWIIAVVVVSARVGSEDALYKELWHACAGPLVTVPRQGELVYYFPQGHIEQVEASTNQVADDQQMPAYNLSPKILCRVVNVQLKAELDTDEVFAQVILLPETQQDVELVEEEDLPPLPARPRVHSFCKMLTASDTSTHGGFSVLKRHADECLPPLDMSLQPPVQELAAKDLHGNEWRFRHIFRGQPRRHLLQSGWSLFVSAKKLVAGDAFIFLRGETEELRVGVRRALRQPSKIPSSVISSHSMHIGILATAWHAVSTGSMFTVYYKPRTSPAEFIIPVDKYMESVKINYAIGMRFKMRFEADDAPEQRFSGTVIGVEEADPKKWPRSNWRCLKVHWDETSPVHRPDRVSPWKVEPALAPSMDPV…
Posim04aG0044600	PsARF12	743	81561.1	6.67	58.3	67.85	MVGMIDLNTTEEDETTPSSGSLSSPSSSSAASALSASGSGSGSRTSPVCLELWHACAGPLISLPKRGSIVVYVPQGHLEQLPDLPLGIYDLPPHVFCRVVDVKLHAEAASDDVYAQVSLVPETEEIEQKLREGVFEGDGEEEDVEATVKTTTPHMFCKTLTASDTSTHGGFSVPRRAAEDCFPPLDYTQQRPSQELVAKDLHGSEWKFRHIYRGQPRRHLLTTGWSAFVNKKKLVSGDAVLFLRGEDGELRLGVRRAAQVKCGPTFPALWNQQLNQSSLADVANAISMRSAFRIYYNPRASSSEFIIPFNKFLKSLDQSFSAGMRVKMRFETEDAAERRYTGLITGISELDPTRWPGSKWKCLLVRWDDMEANRHSRVSPWEVEPSGSGSGSGSISSSN…
Posim04aG0071400	PsARF13	900	100329	5.94	59.32	75.84	MYGHINGQDLTHSLFLSLLSSGPALSGPLIRQKTLTSLTAFSLSFLSCEQYCKLGNLGERFELESRNPLWWDMKLSTSGLGGQQAGQEGEKKCLNSELWHACAGPLVSLPTAGSRVVYFPQGHSEQVAATTNKEVDAHIPNYPSLPPQLICQLHNVTMHADVETDEVYAQMTLQPLTPQEQKETFLPMDLGMPSKQPTNYFCKTLTASDTSTHGGFSVPRRAAEKVFPPLDFTQQPPAQELIARDLHDVEWKFRHIFRGQPKRHLLTTGWSVFVSAKRLVAGDSVLFIWNEKNQLLLGIRRATRPQTVMPSSVLSSDSMHIGLLAAAAHAAATNSCFTVFYNPRASPSEFVIPLSKYVKAVFHTRISVGMRFRMLFETEESSVRRYMGTITGISDLDPV…
Posim04aG0209800	PsARF14	708	78176.6	8.94	44.3	72.58	MKKTDKKSLDPQLWQACAGSMVQIPPLNTKVFYFPQGHAEHSQSPVDFPQRIPSLVLCRVASVKFLADPGTDEVFAKISLVPLPDADLDFSQDVDICGDGNGSNNAEKPASFAKTLTQSDANNGGGFSVPRYCAETIFPRLDYSADPPVQTLIAKDVHGEAWKFRHIYRGTPRRHLLTTGWSTFVNQKKLVAGDSIVFLRAENGDLCVGIRRAKRGIGIGSGPESSPSHIGWNSNNATCANPYGGFSLFVKEDEMRNGGVKGRGRVKSEEVLEAAGLAANGNPFQVVYYPRASTPEFCVKASSVRAAMRTNWCSGMRFKMAFETEDSSRISWFMGTVASVQVADPVRWPNSPWRLLQVTWDEPDLLQTVKCVSPWLVELVSNMPVIHLSPFSPPRKKLR…
Posim04aG0225600	PsARF15	662	73870.1	6.06	57.64	71.8	MAFAAMNHTSGGNSHAGGCNDALYKELWHACAGPLVTLPREGELVYYFPQGHMEQLEASTHQGMEPQMPLFNLPSKILCKVVNVQRRAEPETDEVYAQITLLPEPDQSEVTSPDPPLPEPERCTVHSFCKTLTASDTSTHGGFSVLRRHADDCLPPLDMSQQPPWQELVATDLHGNEWHFRHIFRGQPRRHLLTTGWSVFVSSKKLVAGDAFIFLRGENGELRVGVRRLMRQQTNMPSSVISSQSMHLGVLATASHAIATGTLFSVFYKPRTSRSEFIVSLNKYLEVRNHKLSVGMRFKMRFEGEEVPERRFSGTIVGVGDNISSGWADSDWRSLKVQWDEPSSIMRPERVSHWELEPLVATTPSNSQPVQRNKRARPYVIPSPTADLSALGMWKSPVE…
Posim05aG0161200	PsARF16	592	65314.9	5.56	49.11	74.29	MPQLTELSRVDPRIWRACAGSSVQIPTINSRVYYFPQGHLEQSSSSTAPHPPFLSNLALSKPLISCQISAVDFLADPVTDEVFIRLLLLPLNNHSCNLPLSFLEPSRSEGGGVNDVDDDENKILAFAKILTPSDANNGGGFSVPRFCADSIFPPLNYQAEPPVQTLTVTDIHGISWDFRHIYRGTPRRHLLTTGWSKFVNNKKLIAGDSVVFMRNLKGEMFIGVRRAVRLNNSARWREQIAGGGGEGKVKLEEGFSMSGRGRLSQEAVAEAVEMAAKGLPFDVVYYPRAGWYSDFVVRAEAVEAALGVFWTAGMRVKMAMETEDSSRMTWFQGTVSGTGLPDSGAWRGSPWRMLQITWDEPEVLQNAKRVSPWQVEFVATTPQLQAAFPPMKKLRYPND…
Posim05aG0195400	PsARF17	908	100193	6.14	61.56	77.03	MRLSSSSSSSTGFNQQTPEGDKKYLNSELWHACAGPLVSLPHVGSRVVYFPQGHSEQVAASTNKEVDAHIPNYPSLPPQLICQLHNVTMHADVETDEVYAQMTLQPLSQDDQKDAYLLPAELGTASKQPTNYFCKTLTASDTSTHGGFSVPRRAAEKVFPTLDYSQTPPAQELIARDLHDNEWKFRHIFRGQPKRHLLTTGWSVFVSAKRLVAGDSVLFIWNEKNQLLLGIRRANRPQTFMPSSVLSSDSMHIGLLAAAAHAAATNSRFTIFYNPRASPSEFVIPLVKYIKAVYHTRVSVGMRFRMLFETEESSVRRYMGTITGISDLDPVRWPNSHWRSVKVGWDESTAGERQPRVSLWEIEPLTTFPMYPSAFPMRLKRPWPSGLPSFHGLKDGDLN…
Posim05aG0225200	PsARF18	944	103582	5.28	52.79	76.32	MGSVEEKIKTGGLVNGAQTNLLEEMKLLKEFQDQSGIRKAINSELWYACAGPLVSLPQVGSLVYYFPQGHSEQVAVSTRRSATSQIPNYPNLPSQLLCQVHNVTLHADKDTDEIYAQMSLQPVNTEKDVFPIPDFGLRPSKHPSEFFCKTLTASDTSTHGGFSVPRRAAEKLFPPLDYTMQPPTQELVVRDLHDNTWTFRHIYRGQPKRHLLTTGWSLFVGSKRLKAGDSVLFIRDEKSQLMVGVRRANRQQTTLPSSVLSADSMHIGVLAAAAHATANRSPFTIFYNPRACPSDFVIPLIKFRKAVFGTQVSVGMRFGMMFETEESGKRRYMGTIVGISDLDPLRWPGSKWRNLQVEWDEPGCSDKQNRVSSWEIETPESLFIFPSLTSGLKRPLQSG…
Posim06aG0071200	PsARF19	1226	136919	7.52	63.55	78.37	MLLLCLYLFVVSNRFKGDVCKALIKMLRDLCVNNYPLRLFCFSFVFITCLSKRRFVSIFLESIFCVFIYPFVYVIFPSLLKNKIDLQVCFLFLFWAWFVFPGNKQRGKEMRILKGNLSTNECETRGDDAGAEKKSINPELWQACAGPLVNLPAAGTHVVYFPQGHSEQVAASMKKDVDAQIPNYPNLPSKLLCLLHNVTLHADPETDEVYAQMTLQPVSSFDKDALLRSDLALKSNKPQTEFFCKTLTASDTSTHGGFSVPRRAAEKIFPPLNFSMQPPAQELVARDLHDNVWTFRHIYRGQPKRHLLTTGWSLFVSGKRLFAGDSVLFIRDEKQQLLLGIRRANRQPTNLSSSVLSSDSMHIGILAAAAHAAANNSPFTVFYNPRASPSEFVIPLAKY…
Posim06aG0118600	PsARF20	705	77681.3	6.55	49.6	74.71	MITFMEAKDKLKEEADKCLDSQLWHACAGGMVQMPAVNSKVFYFPQGHAEHACEPVDFRNLPRVSHILCRVSDIKFMADPETDEVFAKIRLVPVNSNELDLDDQEVAVNGGMEAAQDNNKPVSFAKTLTQSDANNGGGFSVPRYCAEMIFPRLDYAADPPVQTLLAKDVHGETWKFRHIYRGTPRRHLLTTGWSPFVNHKKLIAGDSVVFFRAENGDLCVGVRRAKRASGGGPESLWNPAGGSSAVPSGGFGAFLREDEHKLMRSGSGNGYGSKSNESLMGQGKVRAESVIQAVTLAANGLPFEVVYYPRANTPEFCVKASLVKTAMQIRWCSGMRFKMAFETEDSSRISWFMGTVCSVQAADSLWWPHSPWRLLQVTWDEPDLLQNVKRVSPWLVELA…
Posim06aG0128600	PsARF21	1117	125258	6.19	70.61	69.59	MKVPSNGFLPNFAEGERKCINSELWHACAGPLVSLPPVGSLVVYFPQGHSEQVAASMQKETDFIPSYPNLPSKLICMLHNVTLHADVETDEVYAQMTLQPVSKYEKEALLASDMGLKQNRQPTEFFCKTLTASDTSTHGGFSVPRRAAEKIFPPLDFSMQPPAQELVARDLHDNTWTFRHIYRGQPKRHLLTTGWSVFVSTKRLFAGDSVLFIRDEKSQLLLGIRRANRQQPALSSSVISSDSMHIGILAAAAHAAANNSPFTIFYNPRASPSEFVIPFSKYNKALYTQVSLGMRFRMMFETEESGVRRYMGTITGISDMDPVRWKNSQWRNLQVGWDESTAGERPSRVSIWEIEPVVTPFYIYPPPFFRPKFPKQPGMPDDDSDIENAFKRAMPWLGD…
Posim08aG0033500	PsARF22	708	78319.3	6.67	52.49	67.53	MFEAKLRDGYTQVLQIPKLHSGPMIREFQVMNPPKEQMRVAEKCLDSQLWHACAGSMVQMPAVNSKVFYFPQGHAEHAQGSVDFGHFQIPALIPCKVSAIKYMAEPETDEVYAKIRLTPSSNSDLMFGDGCGEDSDDRLPNGIESQEKPASFAKTLTQSDANNGGGFSVPRYCAETIFPRLDYTAEPPVQTILAKDVHGETWKFRHIYRGTPRRHLLTTGWSNFVNQKKLVAGDSIVFLRAENGDLCVGIRRAKRGIGGGNECSSGWNSFGGYSGFLREDESKLTRRNGNGDMKGKVKPESVIEAASLAASGQPFEVVYYPRASTPEFCVRASAVRTAMHIQWCPGMRFKMAFETEDSSRISWFMGTISSVQFADPIRWPNSPWRLLQVAWDEPDLLQN…
Posim09aG0011800	PsARF23	778	86302.2	6.57	51.99	75.64	MEIDLNHPVTEVEKNSFCTNGDSSSSSNSSSSPVSSSIYLELWHACAGPLTSLPKKGNVVVYFPQGHLEQLASSSPFSHRDMPNFDLHPQIFCKVVNVQLLANRENDEVYTRLTLLPQPEVVGQDLEGKELQELGVDGEGDDASPTKSTPHMFCKTLTASDTSTHGGFSVPRRAAEDCFPSLDYKQQRPSQELVAKDLHGVEWRFRHIYRGQPRRHLLTTGWSIFVSQKNLVSGDAVLFLRGEGGELRLGIRRAARPRNGLPDSVTGKQNSLPSALSLVSNAISTKSVFTVSYSPRATHAVFVVPYQKYIKSITNAVCIGTRFKMRFEMDDSPERRCSGVVTGTADLDPYKWPNSKWRCLMVRWDEDVISDHQERVSPWEIDASVSLPPLIIQSSPRLK…
Posim09aG0014500	PsARF24	717	79856.7	8.33	48	71.91	MKWVFFKFSKFSGFFFFFLVKTKQLAMKETEKKSLDPQLWQACAGSMVHIPPLNSIVFYFPQGHAEHSQSPVNFPQRIPSLILCRVATVKFLADPDTDEVYAKIGFVPLPNTDLDFTHDRGLCGNGNDSDSCPDKPASFAKTLTQSDANNGGGFSVPRYCAETIFPRLDYSLDPPLQTVIAKDVHGEVWKFRHIYRGTPRRHLLTTGWSTFVNQKKLVAGDSIVFLRAENGDLCVGIRRSKRGIGIGSRPESSLTTGWNSNNATCAIPYDGFSLFVKEDEMRNGGMKGRGKVKPEEVLEAAGLAANGKPFQVVYYPRSSTPEFCVKASSVRAAMRIGWCSGMRFKMAFETEDSSRISWFMGTVTSVQVADPVRWPNSPWRLLQVAWDEPDLLQNVKHVS…
Posim10aG0214700	PsARF25	706	77800.9	7.86	49.53	71.3	MFEAKLRDCSSQILQIPKLQSGPMIREFAVMNSQKEKMRVAEKCLDSQLWHACAGSMVQMPAVNSKVFYFPQGHAEHAQGSVEFGHFQIPALIPCKVSAIKYMADPETDEVYAKIRLIPLNNSELMLRHGCGEDNDDRLHSGNESQEKPASFAKTLTQSDANNGGGFSVPRYCAETIFPRLDYTAEPPVQTILAKDVHGETWKFRHIYRGTPRRHLLTTGWSNFVNQKKLVAGDSIVFLRAENGDLCVGIRRAKRGIGGNECSSGWNSFGGYSGFFREDESKLMRRNGNGDMKGKVKAESVIEAASLAANGQPFEAVYYPRASTPEFCVKASAVRSAIQIQWCPGMRFKMAFETEDSSRISWFMGTISSVQVADPIRWPNSPWRLLQVAWDEPDLLHNV…
Posim11aG0048600	PsARF26	737	80837.2	6.42	59.31	63.8	MVGMIDLNTIEEDETTPSCGSLSSPSSSSAASALSASGSSTSSVCLELWHACAGPLISLPKRGSVVVYFPQGHLEQLPDLPLAVYDLPPHVFCRVVDVKLHAEAASDEVYAQVSLVPESEEIEQKLREGIFEGDSEEEDGEATVKMRTPHMFCKTLTASDTSTHGGFSVPRRAAEDCFPPLDYTQQRPSQELVAKDLHGSEWKFRHIYRGQPRRHLLTTGWSAFVNKKKLVSGDAVLFLRGEDGELRLGVRRAAQVKCGPTFPALWNHQLNQISPGDVASAISTRSVFHIYYNPRASSSEFIIPFNKFLKSLDQSFSSGMRFKMRFETEDAAERRYTGIITGVSELDPGRWPGSKWKCLLVKWDDREANRLSRVSPWEVEPSGSGSFSSSNNFMAPGLK…
Posim11aG0078200	PsARF27	902	99833.7	6.13	66.7	77.52	MRHSSASFNPQTQEGEKRVLNSELWHACAGPLVSLPAVGSRVVYFAQGHSEQVAASTNKEVDARIPNYPSLPPQLICQLHNVTMHADVETDEVYAQLTLQPLSPQEQKDAYLPADLGTPSKQPTNYFCKTLTASDTSTHGGFSVPRRAAEKVFPPLDFSQQPPAQELIARDLHDNEWKFRHIFRGQPKRHLLTTGWSVFVSAKRLIAGDSVLFIWNEKNQLLLGIKRATRPQTVMPSSVLSSDSMHLGLLAAAAHAAATNSRFTIFYNPRASPSEFVIPLAKYLKAVYYTRVSVGMRFRMLFETEESSVRRYMGTITGISDLDVARWPNSLWRSVKVGWDESTAGERQPRVSLWEIEPLTTFPMYPSPFPLRLKRPWTPGLHSFHGIKDDDLGMNSSLM…
Posim12aG0103200	PsARF28	855	95084.5	6.28	52.37	63.87	MASSEISAKANSGNIKGGGESFSSGYSEAMEGQKGHSTHPSSARDAETALYNELWHACAGPLVTVPREGDHVFYFPQGHLEQVEASTNQVADQQMPLYNLRPKILCRVVNVQLKAEPDTDEVFAQVTLLPLHNQDENASEKEPPPPPPPRFHVHSFCKTLTASDTSTHGGFSVLRRHADECLPPLDMSRQPPTQELVAKDLHGSEWRFRHIFRGQPRRHLLQSGWSVFVSSKRLVAGDAFIFLRGENGELRVGVRRAMRQQSNVPSSVISSHSMHLGVLATAWHAVSTGTMFTVYYKPRTSPAEFIVPFDQYMESVKSNYSIGMRFKMRFEGEEAPEQRFTGTIVGIEDADPSRWKDSKWRCLKVRWDETSTIPRPDRVSPWKIEPALAPPALNPLPMP…
Posim14aG0083400	PsARF29	690	76642.4	7.26	48.62	69.78	MAHAERAGDDLYTELWKACAGPLVDVPKAGERVFYFPQGHMEQLEASTNQELNHQIPRFNLPPKILCRVVNIQLLAEQDTDEVYAQITLHPEVDQTRPTSPDPCPPEPAKQTVHSFCKILTASDTSTHGGFSVLRKHATECLPPLDMSQATPTQELAARDLHGYEWRFKHIFRGQPRRHLLTTGWSTFVTSKRLVAGDSFVFLRGDNGELRVGLRRVARQQSSIPSSVISSQSMHLGVLATASHAVLTHTLFVVYYKPRTNQYIIGLNKYLEAVQNGFSVGRRFKMRFEGEDTPEKRFTGTIVGVGDISPEWSGSIWRSLKIQWDEPATIQRPERVSPWDIEPFAAPASPNLTQQVVKSKRPRSVDIPTSEITTNPAASAFWYHGPTQSRELVQRGSIT…
Posim14aG0118100	PsARF30	765	86057.4	6.68	54.37	74.51	MGKKRSVAGEAKTSRSHEVGVLKTTKCFNNGLPPRNPQENKDDLYRELWHACAGPLVYVPRAGDKVFYFPQGHMEQVAARVNEEGKMEMPIYDLPYKILCKVVHVELKAEAGTDEVFARITLLPVAEEDELSSNKDGKSLPLHRKTCARSFTKKLTPSDTKTHGGFSVPKRHADQCLPPLDKSQQPPVQELLAKDLHGFEWCFKHIYRGQPKRHLITSGWSTFVSSKRLVAGDSFIFLRGESGELRVGVRRAMKLENNLSANVLSSHSMQLGILSSASHAITTGSMFTIYFHPWTSPAEFIIPYDQYMKSAEIDYSAGTRFRMLFEGEECAEQRIERFEGTVVGTEDVDHIRWPNSEWRILKVQAFFYDLNPPFSLLNGFHLLYYFNNIEPLQVKWDAA…
Posim15aG0108800	PsARF31	852	94863.8	6.18	55.74	65.69	MASSEISAKANSGNIRGGGESFTSGYSEAMEGQKNHSTHPSSARVVDAETALYNELWHACAGPLVTVPREGDRVFYFPQGHIEQVEASTNQVAEQQMPLYDLPPKILCRVVNVQLKAEPDTDEVFAQVTLLPEHNQDENVLEKEPPPPPPPRFHVHSFCKTLTASDTSTHGGFSVLRRHADECLPPLDMSRQPPTQELVAKDLHGNEWRFRHIFRGQPRRHLLQSGWSVFVSSKRLVAGDAFIFLRGENGELRVGVRRAMRQQGNVPSSVISSHSMHLGVLATAWHAVSTGTLFTVYYKPRTSPAEFIVPFDQYMKSVKNNYSIGMRFKMRFEGEEAPEQRFTGTIVGIEDADPGRWKNSKWRCLKVRWDETSILPRPERVSPWKIEPALAPPALNPLP…
Posim16aG0083200	PsARF32	706	78461.4	7.89	49.95	76.37	MITFMEAKEILKEEADKCLDSQLWHACAGGMVQMPAVNSKVFYFPQGHAEHACEPVDFRNLPGASHTLCRVSAIKFMADPETDEVFAKIRLVPINSNEIDLDDQEVAVNGEKETAHDNKKPVSFAKTLTQSDANNGGGFSVPRYCAEMIFPRLDYTADPPVQTLLAKDVHGETWKFRHIYRGTPRRHLLTTGWSPFVNHKKLVAGDSVVFLRAENGDLCVGVRRAKRAISGGPESLWNPALGNPVVPYGGFGAFLREDEHKMMKNGRGNGNGSKSNESLMGRGKVRAESVIQAAVLAANGLPFETVYYPRANTPEFFVKASLVKTVMQIRWCSGMRFKMAFETEDSSRISWFMGTVCSVQDADPLCWPGSPWRLLQVTWDEPDLLQNVKRVSPWLVELA…
Posim17aG0164500	PsARF33	815	91133.7	6.06	62.39	73.2	MKLSTSGLGGQQAGQEGEKKCLNSELWHACAGPLVSLPTMGSRVVYFPQGHSEQVAATTNKEVDAHIPNYPSLPPQLICQLHNVTMHADVETDEVYAQMTLQPLTPQEQKETFLPLDLGMPSKQPTNYFCKTLTASDTSTHGGFSVPRRAAEKVFPPLDFTQQPPAQELIARDLHDVEWKFRHIFRGQPKRHLLTTGWSVFVSAKRLVAGDSVLFIWNEKNQLLLGIRRATRPQTVMPSSVLSSDSMHIGLLAAAAHAAATNSCFTVFYNPRASPSEFVIPLSKYVKAVFHIRISVGMRFRMLFETEESSVRRYMGTITGTSDLDPVRWPNSHWRSVKVGWDESTAGERQPRVSLWEIEPLTSFPMYPSLFPLRLKRPWHPGSSSLLDSRDEASNGLIW…
Posim18aG0062700	PsARF34	1108	124463	5.77	70.12	69.72	MKVPSNGFLPNSAEGERKSINSELWHACAGPLVSLPPVGSLVVYFPQGHSEQVAASMQKETDFVPSYPNLTSKLICMLHNVTLHADVETDEVYAQMTLQPVSKYDKEALLASDLGQKQSRQPTEFFCKTLTASDTSTHGGFFVPRRAAEKIFPPLDFSMQPPAQELVARDLHDNTWTFRHIYRGQPKRHLLTTGWSVFVSTKRIFTGDSVLFIRDEKSQLLLGIRHANRQQPALSSSLISSDSMHIGILAAAAHAAANNSPFTIFYNPSASPSEFVIPFSKYNKAMYTQGSLGMRFRMMFTTEESGVRRYMGTITGISDLDPVRWKNSQWRNLQVGWDESTASERPNRVSIWEIEPVVTPFYICPPPFFRPKFPKQPGMPNDESDTENAFKRAVPWLGD…
Posim18aG0131500	PsARF35	1113	123164	6.3	62.05	74.84	MKSPANGAAAAVTNGEGVEKKSINPELWQACAGPLVNLPAAGTHVVYFPQGHSEQVAASLKKDVNAQIPNYPNLPSKLLCLLHNVTLHADPETDEVYVQMTLQPVSSFDKDALLRSDLALKSNKPQTEFFCKTLTASDTSTHGGFSVPRRAAEKTFPPLDFSMQPPAQELVARDLHDNVWTFRHIYRGQPKRHLLTTGWSLFVSGKRLFAGDSVLFMRDEKQQLLLGIRRANRQPTNLSSSVLSSDSMHIGILAAAAHAAANNSPFTVYYNPRASPSEFVIPLAKYYKAVYSNQISLGMRFRMMFETEESGTRRHMGTITGISDLDAVRWKNSQWRNLQVGWDESTAGERRNRVSIWEIEPVTAPFFICPPPFFRSKHPRQPGMPDDDSTDLDSLFKRT…

## Sheet: Sheet2
Table S2. Specific primers used for qRT-PCR analysis
Sequence ID	Primer ID	Primer Sequence
PsARF18	PsARF18_F	ACGGTGGCTTCTCAGTGC
PsARF18	PsARF18_R	GCTCCTGAGTTGGCGGTT
PsIAA26	PsIAA26_F	GGACCCTGCTAAGCCACC
PsIAA26	PsIAA26_R	TCCTCGCTGGCGTTCTTC
PsIAA16	PsIAA16_F	TCCAGGTCCAAGGGCAGT
PsIAA16	PsIAA16_R	TTGTGCCTTGGCAGGAGG
PsIAA30	PsIAA30_F	TCTCTGGGAAGAGGGCCC
PsIAA30	PsIAA30_R	ACAAAACGCGGCGCATTT
PsIAA20	PsIAA20_F	AGGATTTCGCCGAGCTCG
PsIAA20	PsIAA20_R	GCGCCTTCCGAGACCTTT
PsIAA11	PsIAA11_F	GGGGGTGGCCATAGTTGC
PsIAA11	PsIAA11_R	AGTTGTCCCGCATCCAGC
PsIAA7	PsIAA7_F	TGTGCTCGGTTCGGGTTC
PsIAA7	PsIAA7_R	TTGCGTGGCGGGATCTTT
PsARF27	PsARF27_F	CAGCTGGGGAGAGGCAAC
PsARF27	PsARF27_R	GTCCTGGTGTCCATGGCC
PsARF13	PsARF13_F	TGTGCTGCCCTTGGTTCT
PsARF13	PsARF13_R	TGGTGCACCCGATAAGCC
PsARF4	PsARF4_F	TGGTGAAGCTTACGCGGG
PsARF4	PsARF4_R	ACCCCCTCGCCATGTTTAG
PsARF35	PsARF35_F	GGGGTGGCTAGTCTGAGGA
PsARF35	PsARF35_R	AGGCCAACTTGAGGAGAGA
PsARF11	PsARF11_F	CACGTCCTCGGGTGCATT
PsARF11	PsARF11_R	TGCCAACTCCTGCACTGG
Actin	Actin_F	GGATATTCAGCCCCTTGTCTG
Actin	Actin_R	TCGTCACCAACATAAGCATCC

## Sheet: Sheet3
Table S3. The complete coding sequence of PsIAA7
PsIAA7
ATGTCTCCACCACTACTTGGTGTTGTGGAGGAGGAGGGTCAAAGTAATGTCACTCTACTGGCTTCTTCTCCGGCCTCTGCAGAAAGTGCATGCCTGAATGGTTTGGAATTGAAAGAGCGTAACTATATGGGTTTGTCCGATTGTTCTTCCGTGGACAGCTCGGCAGTCTCTGCAGCTTCTGATGAAAGAAAGACTAGTTTAAATCTGAAGGCTACTGAATTGCGGCTTGGGCTTCCTGGGTCTCAGTCTCCAGAAAGGAATCACGAGCTTTCCCTGTTGAGCTCGGCATTACTTGATGAGAAGCCCTTCTTCCCTTTGCATCCCTCAAATGATGGTCACTACTCCTCAACACAGAAAAATGTTGTTTCGGGTAACAAGAGAGTGTTCTCTGATGCCATG…

## Sheet: Sheet4
Table S4. PCR Primers for PsIAA7 cloning
PsIAA7	FORWARD	AACACGGGGGACTTTGCAACATGTCTCCACCACTACTTGGTGTTGTG
	REVERSE	CCTGAAGCGGCCGCTGTACAATTCCTGTTTTTGCATTTCTCCATGGCCC
